# Supplementary material for: Intraoperative use of dexmedetomidine promotes postoperative sleep and recovery following radical mastectomy under general anesthesia
Source: Oncotarget. 2017 May 24;8(45):79397–403. doi: 10.18632/oncotarget.18157 (PMC5668051; doi:10.18632/oncotarget.18157)
Supplement: Supplementary file 2 [file oncotarget-08-79397-s002.xlsx]

## Sheet: Sheet1
		global QoR40 in mean (IQR)						fatigue severity score in mean (IQR)
			groups					groups
			Control	DEX				Control	DEX
		BSL	187（167-195）	185 （177-200）			BSL	24 （15-35）	23 （14-37）
		POD1	158 （65-174）	162 （77-189）			POD1	57 （34-67）	54 （36-72）
		POD3	166 （68-174）	182 （91-199）			POD3	54 （35-74）	41 （28-52）
		POD7	175 （77-188）	179 （81-192）			POD7	40 （26-55）	36 （23-48）
